# Supplementary material for: Somatic Mutations, Allele Loss, and DNA Methylation of the Cub and Sushi Multiple Domains 1 (CSMD1) Gene Reveals Association with Early Age of Diagnosis in Colorectal Cancer Patients
Source: PLoS One. 2013 Mar 7;8(3):e58731. doi: 10.1371/journal.pone.0058731 (PMC3591376; doi:10.1371/journal.pone.0058731)
Supplement: File S1 — Table S1. Primer sequences for PCR amplification. Table S2. List of methylation specific primers. Table S3. Methylation landscape of CSMD1 studied in tumors. (XLSX) [file pone.0058731.s001.xlsx]

## Sheet: Supplementary Table S1
Supplementary Table S1. Primer sequences of CSMD1
Primer Name	Primer Sequence
CSMD1e1a-F	GCCTCCCTCGCGCCATCAGACGCTGCTCTCCGCCTTTTCTCTCT
CSMD1e1a-R	GCCTTGCCAGCCCGCTCAGACGCTGAGCGGAGCCAAATAATCAC
CSMD1e1b-F	GCCTCCCTCGCGCCATCAGACGCTCGATGCTATGAGAGGGAAGC
CSMD1e1b-R	GCCTTGCCAGCCCGCTCAGACGCTCCAGGAGCAAGTCCGTCTTA
CSMD1e2-F	GCCTCCCTCGCGCCATCAGACGCTTTTTGTGTGTGTTTTCTCTTCCA
CSMD1e2-R	GCCTTGCCAGCCCGCTCAGACGCTTCATAATCTGTGTATTCAAACAGTGC
CSMD1e3-F	GCCTCCCTCGCGCCATCAGACGCTAACAACCAAAGCTATGTGTATGGA
CSMD1e3-R	GCCTTGCCAGCCCGCTCAGACGCTCATGTGCAAAACACAACCAA
CSMD1e4-F	GCCTCCCTCGCGCCATCAGACGCTTTTCTCCTTTCTTTTCTTTTTCCA
CSMD1e4-R	GCCTTGCCAGCCCGCTCAGACGCTAGCATCTCCAAAACCATTGC
CSMD1e5-F	GCCTCCCTCGCGCCATCAGACGCTCCATCCTGAAATGTGATGCTT
CSMD1e5-R	GCCTTGCCAGCCCGCTCAGACGCTTCCTTTGTGGCATCTCTTCC
CSMD1e6-F	GCCTCCCTCGCGCCATCAGACGCTGGACATTTGCTCTGTTGGTTT
CSMD1e6-R	GCCTTGCCAGCCCGCTCAGACGCTTTCATGGCTAGAAAGGATCAAAA
CSMD1e7-F	GCCTCCCTCGCGCCATCAGACGCTGACTGGAAGTGCTGTGTGGA
CSMD1e7-R	GCCTTGCCAGCCCGCTCAGACGCTTGGGATCGCTTCTTAACTGC
CSMD1e8-F	GCCTCCCTCGCGCCATCAGACGCTCAGCATTTTGACAATGTTTCTG
CSMD1e8-R	GCCTTGCCAGCCCGCTCAGACGCTTCTTTACCTCAAAAGAACAAAAGAG
CSMD1e9-F	GCCTCCCTCGCGCCATCAGACGCTCCAGGGAAGCTACCTGGAAT
CSMD1e9-R	GCCTTGCCAGCCCGCTCAGACGCTTTTTAAGCCAACAAATTTGACAAC
CSMD1e10-F	GCCTCCCTCGCGCCATCAGACGCTAGCAGCCATTTTGCTGATTT
CSMD1e10-R	GCCTTGCCAGCCCGCTCAGACGCTAAGAGATAATCCAGGCTTTACCC
CSMD1e11-F	GCCTCCCTCGCGCCATCAGACGCTAACGTCGTTTCTATGTGTTTCC
CSMD1e11-R	GCCTTGCCAGCCCGCTCAGACGCTGGGCTGTTTGCTTCAACAAT
CSMD1e12-F	GCCTCCCTCGCGCCATCAGACGCTTCATGGGAAGTACCTGTTGTTCT
CSMD1e12-R	GCCTTGCCAGCCCGCTCAGACGCTCGCACTGCATGCATAAGAGA
CSMD1e13-F	GCCTCCCTCGCGCCATCAGACGCTCAGCAAGACCCTCCTTTCAG
CSMD1e13-R	GCCTTGCCAGCCCGCTCAGACGCTCTCTGCCCTCTCTTGGAATG
CSMD1e14-F	GCCTCCCTCGCGCCATCAGACGCTAAGGGTTCATTTGTTTTTCCA
CSMD1e14-R	GCCTTGCCAGCCCGCTCAGACGCTGGAGTCCAGGTCAAGGCATA
CSMD1e15-F	GCCTCCCTCGCGCCATCAGACGCTTTGGATATGTGCATAACTGTTTGA
CSMD1e15-R	GCCTTGCCAGCCCGCTCAGACGCTGTGTTGACTGTGTGGGCGTA
CSMD1e16-F	GCCTCCCTCGCGCCATCAGACGCTTGAATGCTTTATAAGCTTGTTCTG
CSMD1e16-R	GCCTTGCCAGCCCGCTCAGACGCTGGTTTGTGTGTGTGCCTGAA
CSMD1e17-F	GCCTCCCTCGCGCCATCAGACGCTTGGCTTTTATCCGGGTATTG
CSMD1e17-R	GCCTTGCCAGCCCGCTCAGACGCTTTGGGTCCAAATGAAGACTAA
CSMD1e18-F	GCCTCCCTCGCGCCATCAGACGCTTCTGCATGTCTTTTCTGATGG
CSMD1e18-R	GCCTTGCCAGCCCGCTCAGACGCTCTGTCAAGGGAAGGTGCAA
CSMD1e19-F	GCCTCCCTCGCGCCATCAGACGCTCTGCATTCGTTCTGTGCATC
CSMD1e19-R	GCCTTGCCAGCCCGCTCAGACGCTTTGCCTCACTGAGCTGTACC
CSMD1e20-F	GCCTCCCTCGCGCCATCAGACGCTTGTTCTGGCAATCATTGTGAA
CSMD1e20-R	GCCTTGCCAGCCCGCTCAGACGCTTGTTTTGTTCCCGTTTTTCTG
CSMD1e21-F	GCCTCCCTCGCGCCATCAGACGCTCCCCGTGTGTCTCTCTCTGT
CSMD1e21-R	GCCTTGCCAGCCCGCTCAGACGCTGAGAAACAGCAAACAAGACCAA
CSMD1e22-F	GCCTCCCTCGCGCCATCAGACGCTCCCAAATCCTCATGCATTTA
CSMD1e22-R	GCCTTGCCAGCCCGCTCAGACGCTAAAGCGTGTGACCACCTACC
CSMD1e23-F	GCCTCCCTCGCGCCATCAGACGCTTGAATCCTCTTTCTCTCATGTCC
CSMD1e23-R	GCCTTGCCAGCCCGCTCAGACGCTTGGAGTCATCATGTTGGAGAA
CSMD1e24-F	GCCTCCCTCGCGCCATCAGACGCTGCATAGAGGGACTCATGCTG
CSMD1e24-R	GCCTTGCCAGCCCGCTCAGACGCTTCAGATATGTCCTGACAAAATGAAA
CSMD1e25-F	GCCTCCCTCGCGCCATCAGACGCTTCCTTGCCTTTCTCTCTTGC
CSMD1e25-R	GCCTTGCCAGCCCGCTCAGACGCTTTTGCACAATGGTATGACTGC
CSMD1e26-F	GCCTCCCTCGCGCCATCAGACGCTTGTGATGCCTGAAGCTGAAC
CSMD1e26-R	GCCTTGCCAGCCCGCTCAGACGCTTTTTCTCAAATCACTGAAACCAAA
CSMD1e27-F	GCCTCCCTCGCGCCATCAGACGCTAGCGCTACTGTGTTCTCTCTTG
CSMD1e27-R	GCCTTGCCAGCCCGCTCAGACGCTGCACGCTGTGCCACCTACT
CSMD1e28-F	GCCTCCCTCGCGCCATCAGACGCTATGTTTTCCAGCCTGTGACC
CSMD1e28-R	GCCTTGCCAGCCCGCTCAGACGCTCAACATGCATCCATTCCTGA
CSMD1e29-F	GCCTCCCTCGCGCCATCAGACGCTGCGTTCTTCGCTGTCCTTAC
CSMD1e29-R	GCCTTGCCAGCCCGCTCAGACGCTATGACAAAGTCCGGGTTCAC
CSMD1e30-F	GCCTCCCTCGCGCCATCAGACGCTGCCGTATGACATAATTACTATTCTTTT
CSMD1e30-R	GCCTTGCCAGCCCGCTCAGACGCTCCCACTCAAATTCAGGCAAT
CSMD1e31-F	GCCTCCCTCGCGCCATCAGACGCTATCCCTGCTCTCATGCAGTT
CSMD1e31-R	GCCTTGCCAGCCCGCTCAGACGCTTGAGATGCTGCATTTTAAAGGA
CSMD1e32-F	GCCTCCCTCGCGCCATCAGACGCTGCTTTGGCTCACCTATCACC
CSMD1e32-R	GCCTTGCCAGCCCGCTCAGACGCTCACTGAAAGGAAATATGACAATGAA
CSMD1e33-F	GCCTCCCTCGCGCCATCAGACGCTGCCAACATCCCACCTCTTAT
CSMD1e33-R	GCCTTGCCAGCCCGCTCAGACGCTTCCCCCTAGCTGTCTGAACT
CSMD1e34-F	GCCTCCCTCGCGCCATCAGACGCTACGGTGCTGTGTGTTTTCTG
CSMD1e34-R	GCCTTGCCAGCCCGCTCAGACGCTTGGAGACATGTGGAGTGACG
CSMD1e35-F	GCCTCCCTCGCGCCATCAGACGCTCGGCTGTGTTCTGTACTTTGC
CSMD1e35-R	GCCTTGCCAGCCCGCTCAGACGCTACTCTTTGGCACCACCACA
CSMD1e36-F	GCCTCCCTCGCGCCATCAGACGCTATCAACACTGTCCCACAGCA
CSMD1e36-R	GCCTTGCCAGCCCGCTCAGACGCTCAGCTGAGCCCTGTTGTAGA
CSMD1e37-F	GCCTCCCTCGCGCCATCAGACGCTTCATGAAAAACCCCAAAACC
CSMD1e37-R	GCCTTGCCAGCCCGCTCAGACGCTTGAGTCACACAGGTGAGGAAA
CSMD1e38-F	GCCTCCCTCGCGCCATCAGACGCTTGTTACAATTCTATCTGCATTGTTTCT
CSMD1e38-R	GCCTTGCCAGCCCGCTCAGACGCTTGACTCAGTATAACAGTGGAAGCTG
CSMD1e39-F	GCCTCCCTCGCGCCATCAGACGCTTTCTAGCATTTGTCTTTGCATTTC
CSMD1e39-R	GCCTTGCCAGCCCGCTCAGACGCTGAGCTGCACAAAGATGACCA
CSMD1e40-F	GCCTCCCTCGCGCCATCAGACGCTTGCAGATATTCTCAAACATTTAATCC
CSMD1e40-R	GCCTTGCCAGCCCGCTCAGACGCTGCATTCTTTGACCCCAAGAG
CSMD1e41-F	GCCTCCCTCGCGCCATCAGACGCTAGGACCTGCAGGACTGACAT
CSMD1e41-R	GCCTTGCCAGCCCGCTCAGACGCTTGCCAACAGAATAAGGCATTT
CSMD1e42-F	GCCTCCCTCGCGCCATCAGACGCTCATTAAGTTTGCATGTTTTTCCA
CSMD1e42-R	GCCTTGCCAGCCCGCTCAGACGCTGGTTTCGGTTCTCGTTGTTG
CSMD1e43-F	GCCTCCCTCGCGCCATCAGACGCTGCTTTATTTTGTCTGTTTGTTTCTT
CSMD1e43-R	GCCTTGCCAGCCCGCTCAGACGCTCCCCATGCAAAGTGATGAAC
CSMD1e44-F	GCCTCCCTCGCGCCATCAGACGCTAGCTGTATGGCGCTTGTTTT
CSMD1e44-R	GCCTTGCCAGCCCGCTCAGACGCTCAGATATTTTGACTTGAGAGGTTCT
CSMD1e45-F	GCCTCCCTCGCGCCATCAGACGCTATCCTTAGCCAGCCACCTCT
CSMD1e45-R	GCCTTGCCAGCCCGCTCAGACGCTACACTGCAGGAAACACCACA
CSMD1e46-F	GCCTCCCTCGCGCCATCAGACGCTCAACTGCAAGATGAATGTTTTG
CSMD1e46-R	GCCTTGCCAGCCCGCTCAGACGCTTGTCGTGCTGAATTCATGGT
CSMD1e47-F	GCCTCCCTCGCGCCATCAGACGCTTCCTGGTTTGTTGCATTGAC
CSMD1e47-R	GCCTTGCCAGCCCGCTCAGACGCTCAAAGAAATGCAGACCAATACAAA
CSMD1e48-F	GCCTCCCTCGCGCCATCAGACGCTGCAAACTTTTGCTGGTACTTTTC
CSMD1e48-R	GCCTTGCCAGCCCGCTCAGACGCTTCACTGCTCTACAAAGATTAAAGAAAC
CSMD1e49-F	GCCTCCCTCGCGCCATCAGACGCTATGCATTTGGTAGGTGCTCA
CSMD1e49-R	GCCTTGCCAGCCCGCTCAGACGCTATTAAGCAACAAATTTCCTAATGTAGT
CSMD1e50-F	GCCTCCCTCGCGCCATCAGACGCTTTTCTGTGTGTGTCTGTCTGC
CSMD1e50-R	GCCTTGCCAGCCCGCTCAGACGCTACAAGGCTGGGGATGAAAAC
CSMD1e51-F	GCCTCCCTCGCGCCATCAGACGCTGCCTACATTTGTTTCATTTCTTTTC
CSMD1e51-R	GCCTTGCCAGCCCGCTCAGACGCTCCACAAAGATGGGCAGATG
CSMD1e52-F	GCCTCCCTCGCGCCATCAGACGCTAGCACGGTCTGATGTTTTCC
CSMD1e52-R	GCCTTGCCAGCCCGCTCAGACGCTCTAGGATGCCGTGACTTTCAG
CSMD1e53-F	GCCTCCCTCGCGCCATCAGACGCTTTGATGTTCATTTTATTGTTTTTCC
CSMD1e53-R	GCCTTGCCAGCCCGCTCAGACGCTAAGTGCCAGAACACAGATGAA
CSMD1e54-F	GCCTCCCTCGCGCCATCAGACGCTTTGACTTGATAATAAAAGTTGTGAATG
CSMD1e54-R	GCCTTGCCAGCCCGCTCAGACGCTCGATGAATTCGTCCACAAAG
CSMD1e55-F	GCCTCCCTCGCGCCATCAGACGCTCAATGACGTTGACCTGTCTCTC
CSMD1e55-R	GCCTTGCCAGCCCGCTCAGACGCTTCTCAGAGCAAAGGGCTCAT
CSMD1e56-F	GCCTCCCTCGCGCCATCAGACGCTTGGTGTGTGAAATGTTTTATTTTC
CSMD1e56-R	GCCTTGCCAGCCCGCTCAGACGCTCTCTGCACAGAAATTGGGAAT
CSMD1e57-F	GCCTCCCTCGCGCCATCAGACGCTTGGAAGGATGTACTCAATTGTTTT
CSMD1e57-R	GCCTTGCCAGCCCGCTCAGACGCTTCTGTAATTCTGTCAGTTCACTCG
CSMD1e58-F	GCCTCCCTCGCGCCATCAGACGCTTTGTGGATTGCCGTATGTGT
CSMD1e58-R	GCCTTGCCAGCCCGCTCAGACGCTGGACCTTAAGGCTTCTGGCTA
CSMD1e59-F	GCCTCCCTCGCGCCATCAGACGCTGTGGTGGTGTTCTTGTTTGC
CSMD1e59-R	GCCTTGCCAGCCCGCTCAGACGCTTCTGAGTCTACCATGATGTCTGC
CSMD1e60-F	GCCTCCCTCGCGCCATCAGACGCTTGATTCTTTCCTGTTCCCTGTT
CSMD1e60-R	GCCTTGCCAGCCCGCTCAGACGCTCACATCTGTAAAATCCAAAGAGTC
CSMD1e61-F	GCCTCCCTCGCGCCATCAGACGCTGCTCCGGAATGTTGATCTTG
CSMD1e61-R	GCCTTGCCAGCCCGCTCAGACGCTGCGGAACAAATTCTGCTGTA
CSMD1e62-F	GCCTCCCTCGCGCCATCAGACGCTGAAGGCTGACTTCTTCCTGGT
CSMD1e62-R	GCCTTGCCAGCCCGCTCAGACGCTACTCCCAGGTATCCCCAGAG
CSMD1e63-F	GCCTCCCTCGCGCCATCAGACGCTTGGTGCCCTCTTTTCTTTTT
CSMD1e63-R	GCCTTGCCAGCCCGCTCAGACGCTGAAATCCCCTTTGAACGAAT
CSMD1e64-F	GCCTCCCTCGCGCCATCAGACGCTACTCGGGCGTGTACTTTCAG
CSMD1e64-R	GCCTTGCCAGCCCGCTCAGACGCTATGGGGGTGGAAGAAATCAC
CSMD1e65-F	GCCTCCCTCGCGCCATCAGACGCTCAAAGTCTCAATGTTTCCTAATGTTG
CSMD1e65-R	GCCTTGCCAGCCCGCTCAGACGCTCTTTGGAAAAGTATGCCACTCC
CSMD1e66-F	GCCTCCCTCGCGCCATCAGACGCTGGAGAAAGGAAAATTGCTTCAA
CSMD1e66-R	GCCTTGCCAGCCCGCTCAGACGCTCGTGGACTAACGGATTCAGA
CSMD1e67-F	GCCTCCCTCGCGCCATCAGACGCTTGTGTGTGTGCTGACATTGG
CSMD1e67-R	GCCTTGCCAGCCCGCTCAGACGCTCTGCTCACACCATGCGTTTA
CSMD1e68-F	GCCTCCCTCGCGCCATCAGACGCTTCTCCGTACCACATTCCACA
CSMD1e68-R	GCCTTGCCAGCCCGCTCAGACGCTCCTGTGCTTTGTCACAGACCT
CSMD1e69-F	GCCTCCCTCGCGCCATCAGACGCTTTCATCCCTTCGTATACCTTTTT
CSMD1e69-R	GCCTTGCCAGCCCGCTCAGACGCTTCATTGGAAAGCCAAACTGA
CSMD1e70-F	GCCTCCCTCGCGCCATCAGACGCTTTCGTATCCATTTACAAAATTTATCAT
CSMD1e70-R	GCCTTGCCAGCCCGCTCAGACGCTCTCAAACAGATGGTGTTTCTGC
CSMD1e71a-F	GCCTCCCTCGCGCCATCAGACGCTGTCCCAGCTGCTAAATCTGC
CSMD1e71a-R	GCCTTGCCAGCCCGCTCAGACGCTACATATCCACGAGCCCAGAC
CSMD1e71b-F	GCCTCCCTCGCGCCATCAGACGCTCACGTCATACTCAATGCCTCA
CSMD1e71b-R	GCCTTGCCAGCCCGCTCAGACGCTTGGGGGAATGTTTAGCTTGA
c.CSMD1-F	TGCCATTCTGGTTCCTTTCT
c.CSMD1-R	TGTCAAACCTCACAGCCTTG
BAT-25_F	TCGCCTCCAAGAATGTAAGT
BAT-25_R	TCTGCATTTTAACTATGGCTC
BAT26-F	TGACTACTTTTGACTTCAGCC
BAT26-R	AACCATTCAACATTTTTAACCC
D2S123_F	AAACAGGATGCCTGCCTTTA
D2S123_R	GGACTTTCCACCTATGGGAC
D17S250_F	GGAAGAATCAAATAGACAAT
D17S250_R	GCTGGCCATATATATATTTAAACC
LINE-F	AAAGCCGCTCAACTACATGG
LINE-R	CTCTATTTCCTTCAGTTCTGCTC

## Sheet: Supplementary Table S2
Supplementary Table S2. List of methylation specific primers
Name	Sense Primer	Anti-sense Primer	Reference
LINE1 Primer	TTGAGTTGTGGTGGGTTTTATTTAG	TCATCTCACTAAAAAATACCAAACA	YANG ET AL.,NUC ACID RES, 2004, 32(3)
p16-M	TTATTAGAGGGTGGGGCGGATCGC	GACCCCGAACCGCGACCGTAA	Herman et al., PNAS 1996, 93
p16-M2	TTATTAGAGGGTGGGGCGGATCGC	CCACCTAAATCGACCTCCGACCG	Herman et al., PNAS 1996, 93
RUNX3-M	TTACGAGGGGCGGTCGTACGCGGG	AAAACGACCGACGCGAACGCCTCC	Weisenberger et al.,38,Nature Genet (2006)
ALX4-M	GTGTCGTTAGGTTTTGTTGTTTAGCGTCGTAAC	TCGCCGACCGCTACCATAAACG	*
Neurog1-M	GGAACGTGGGGAGTATTTCGC	CCGAAACGCCAAAACGACCG	*
CSMD1-1M	GTTTTCGGTTTCGGTTTCGTTAGTTC	AAACCAAATAATCACCCGAAAACAAAACG	*
CSMD1-3M	GACGCGTTTGGGAAAGCGTTTC	AACTACTCTCGCCGACTAAAAACG	*
CSMD1-5M	AGTCGGTTTGGAAAGTTCGGGTTTTTTAC	AACTACTCCTCGCCGACTAAAAACG	*
CSMD1-CG326557	TGGTTGATTATTTTGGAGTTAGGAA	CCCAAAACAATTATATCAAAAATACCA	*
*Details of primer design is in materials and methods. All Primers except LINE1 are methylation specific primers.

## Sheet: Supplementary Table S3
Supplementary Table S3 . Methylation landscape of CSMD1 in the tumors studied
Patient	CSMD1-1	CSMD1-3	CSMD1-5	Gender	Race	Age at Diagnosis
41066	1	1	1	F	EA	74
5161	1	1	1	F	AA	82
5179	1	1	1	F	AA	89
14000	1	1	1	M	AA	73
31380	1	1	1	M	AA	48
40651	1	1	1	F	AA	30
40686	1	1	1	F	AA	73
41044	1	1	1	F	AA	66
41065	1	1	1	F	AA	59
41098	1	1	1	F	AA	69
41132	1	1	1	M	AA	63
41161	1	1	1	F	AA	71
41178	1	1	1	M	AA	43
517	1	1	1	M	EA	52
529	1	1	1	F	EA	52
535	1	1	1	F	EA	80
539	1	1	1	F	EA	79
541	1	1	1	F	EA	84
548	1	1	1	M	EA	51
587	1	1	1	M	EA	75
590	1	1	1	F	EA	69
591	1	1	1	M	EA	75
3357	1	1	1	M	EA	57
5143	1	1	1	M	EA	79
5176	1	1	1	F	EA	55
5190	1	1	1	M	EA	56
10028	1	1	1	M	EA	53
10158	1	1	1	F	EA	76
40417	1	1	1	F	EA	80
40532	1	1	1	M	EA	81
41017	1	1	1	M	EA	52
41019	1	1	1	M	EA	56
41091	1	1	1	M	EA	81
41142	1	1	1	F	EA	58
41162	1	1	1	M	EA	64
41163	1	1	1	F	EA	52
41174	1	1	1	M	EA	67
41177	1	1	1	M	EA	90
41184	1	1	1	F	EA	61
510	1	1	0	F	AA	68
14276	0	1	1	M	AA	55
40099	0	1	1	F	AA	61
556	1	1	0	M	EA	52
575	1	1	0	F	EA	73
5102	0	1	1	M	EA	72
5155	1	0	1	F	EA	74
5156	1	0	1	F	EA	61
5166	1	1	0	M	EA	62
5191	1	0	1	M	EA	53
23662	1	0	1	M	EA	63
40271	1	0	1	M	EA	82
40592	1	1	0	F	EA	58
41043	0	1	1	M	EA	78
41084	1	1	0	F	EA	58
41126	0	1	1	M	EA	57
41149	1	1	0	F	EA	59
41150	1	1	0	F	EA	49
41180	1	0	1	M	EA	64
11057	1	0	0	M	AA	67
11330	0	1	0	F	AA	72
41119	1	0	0	F	AA	47
41141	0	1	0	F	AA	58
546	0	0	1	M	EA	81
40415	0	0	1	M	EA	19
40682	0	1	0	F	EA	69
40724	1	0	0	F	EA	65
40694	0	1	0	M	KOREAN	59
40599	0	0	0	F	AA	68
40131	0	0	0	F	EA	63
40195	0	0	0	M	EA	60
40395	0	0	0	M	EA	64
41134	0	0	0	F	EA	76
41136	0	0	0	M	EA	68
41168	0	0	0	F	EA	83
41185	0	0	0	F	EA	77
41104	0	0	0	F	EA	59
